# Supplementary material for: Implications for Combination Therapy of Selective Monoamine Reuptake Inhibitors on Dopamine Transporters
Source: Biomedicines. 2023 Oct 20;11(10):2846. doi: 10.3390/biomedicines11102846 (PMC10604324; doi:10.3390/biomedicines11102846)
Supplement: Supplementary file 1 [file biomedicines-11-02846-s001.zip]

Archive with 1 entries (1 files):
- biomedicines-2622592-supplementary.pdf
